# Supplementary material for: BA.1/BA.5 Immunogenicity, Reactogenicity, and Disease Activity after COVID-19 Vaccination in Patients with ANCA-Associated Vasculitis: A Prospective Observational Cohort Study
Source: Viruses. 2023 Aug 21;15(8):1778. doi: 10.3390/v15081778 (PMC10458303; doi:10.3390/v15081778)
Supplement: Supplementary file 1 [file viruses-15-01778-s001.zip]

Archive with 1 entries (1 files):
- viruses-2520543-supplementary.pdf
